# Supplementary material for: Fast and Accurate Electric Field Gradient Calculations in Molecular Solids With Density Functional Theory
Source: Front Chem. 2021 Oct 7;9:751711. doi: 10.3389/fchem.2021.751711 (PMC8529703; doi:10.3389/fchem.2021.751711)
Supplement: Supplementary file 6 [file DataSheet2.zip]

Archive with 25 entries (24 files):
- structure_cifs/
- structure_cifs/LHISTD13.cif
- structure_cifs/GLUTAM01.cif
- structure_cifs/ACANIL03.cif
- structure_cifs/BZANIL02.cif
- structure_cifs/SALIAC12.cif
- structure_cifs/LTHREO01.cif
- structure_cifs/LASPRT.cif
- structure_cifs/KAYSUY.cif
- structure_cifs/MOHCIW.cif
- structure_cifs/YEYCAI01.cif
- structure_cifs/TPEPHO02.cif
- structure_cifs/TAURIN01.cif
- structure_cifs/ALAHCL.cif
- structure_cifs/LTYROS11.cif
- structure_cifs/URACIL.cif
- structure_cifs/LTYRHC10.cif
- structure_cifs/LALNIN12.cif
- structure_cifs/ACSALA17.cif
- structure_cifs/THYMIN01.cif
- structure_cifs/PHALNC01.cif
- structure_cifs/TICHOC.cif
- structure_cifs/MBNZAM10.cif
- structure_cifs/CUWKIO.cif
- structure_cifs/VALEHC11.cif
