# Supplementary material for: Fast and Accurate Electric Field Gradient Calculations in Molecular Solids With Density Functional Theory
Source: Front Chem. 2021 Oct 7;9:751711. doi: 10.3389/fchem.2021.751711 (PMC8529703; doi:10.3389/fchem.2021.751711)
Supplement: Supplementary file 6 [file DataSheet2.zip › structure_cifs/LHISTD13.cif]

#######################################################################
#
#                 Cambridge Crystallographic Data Centre
#                                CCDC 
#
#######################################################################
#
# If this CIF has been generated from an entry in the Cambridge 
# Structural Database, then it will include bibliographic, chemical, 
# crystal, experimental, refinement or atomic coordinate data resulting 
# from the CCDC's data processing and validation procedures.
#
#######################################################################

data_LHISTD13_opt_80Ry_D3
_symmetry_cell_setting           orthorhombic
_symmetry_space_group_name_H-M   'P 21 21 21'
_symmetry_Int_Tables_number      19
_space_group_name_Hall           'P 2ac 2ab'
loop_
_symmetry_equiv_pos_site_id
_symmetry_equiv_pos_as_xyz
1 x,y,z
2 1/2+x,1/2-y,-z
3 -x,1/2+y,1/2-z
4 1/2-x,-y,1/2+z
_cell_length_a                   5.175(6)
_cell_length_b                   7.315(8)
_cell_length_c                   18.75(2)
_cell_angle_alpha                90
_cell_angle_beta                 90
_cell_angle_gamma                90
_cell_volume                     709.784
loop_
_atom_site_label
_atom_site_type_symbol
_atom_site_fract_x
_atom_site_fract_y
_atom_site_fract_z
C C 0.056359904 0.981447339 0.245848931
C C 0.162761716 0.924390523 0.319011902
C C 0.204601538 1.091987825 0.367219099
C C 0.306167791 1.040385530 0.438992638
C C 0.210598992 1.079015821 0.505820996
C C 0.563838827 0.914280652 0.515464954
H H 0.537457110 0.887295132 0.276613682
H H 0.501504096 0.818911100 0.360929453
H H 0.367134748 0.688984778 0.293086975
H H 0.022409451 0.832625823 0.344309222
H H 0.337995232 1.187560901 0.340571030
H H 0.018851272 1.162298465 0.372970245
H H 0.041994410 1.155278312 0.522678284
H H 0.721308993 0.838549974 0.539524291
H H 0.355697830 0.997195362 0.609147025
N N 0.408746060 0.821089638 0.311045444
N N 0.528407415 0.936331935 0.445860331
N N 0.377133209 0.999042429 0.553482398
O O 0.218174041 1.004340602 0.196240965
O O -0.185864157 1.006609962 0.242129743

#END
