# Supplementary material for: Fast and Accurate Electric Field Gradient Calculations in Molecular Solids With Density Functional Theory
Source: Front Chem. 2021 Oct 7;9:751711. doi: 10.3389/fchem.2021.751711 (PMC8529703; doi:10.3389/fchem.2021.751711)
Supplement: Supplementary file 6 [file DataSheet2.zip › structure_cifs/GLUTAM01.cif]

#######################################################################
#
#                 Cambridge Crystallographic Data Centre
#                                CCDC 
#
#######################################################################
#
# If this CIF has been generated from an entry in the Cambridge 
# Structural Database, then it will include bibliographic, chemical, 
# crystal, experimental, refinement or atomic coordinate data resulting 
# from the CCDC's data processing and validation procedures.
#
#######################################################################

data_GLUTAM01_opt_80Ry_D3
_symmetry_cell_setting           orthorhombic
_symmetry_space_group_name_H-M   'P 21 21 21'
_symmetry_Int_Tables_number      19
_space_group_name_Hall           'P 2ac 2ab'
loop_
_symmetry_equiv_pos_site_id
_symmetry_equiv_pos_as_xyz
1 x,y,z
2 1/2+x,1/2-y,-z
3 -x,1/2+y,1/2-z
4 1/2-x,-y,1/2+z
_cell_length_a                   16.020(10)
_cell_length_b                   7.762(6)
_cell_length_c                   5.119(4)
_cell_angle_alpha                90
_cell_angle_beta                 90
_cell_angle_gamma                90
_cell_volume                     636.534
loop_
_atom_site_label
_atom_site_type_symbol
_atom_site_fract_x
_atom_site_fract_y
_atom_site_fract_z
C C 0.492678113 0.585610570 0.728522970
C C 0.410590884 0.665896473 0.629426741
C C 0.341493154 0.530353102 0.616637049
C C 0.362951011 0.376176042 0.446830756
C C 0.298171671 0.234515944 0.453049232
H H 0.457084425 0.673055792 0.241604495
H H 0.329340045 0.487344313 0.816727575
H H 0.284418466 0.592764841 0.545163313
H H 0.269607677 0.007866331 0.259989263
H H 0.356133028 0.117258918 0.140910045
H H 0.374025689 0.413681529 0.242737271
H H 0.366311912 0.775864885 0.282579302
H H 0.421510191 0.316246946 0.512606070
H H 0.454886666 0.868803116 0.403834925
H H 0.391834837 0.768152868 0.765624796
N N 0.423262781 0.751132656 0.370965361
N N 0.306254926 0.115592940 0.266398082
O O 0.551796271 0.563243143 0.571641590
O O 0.241992072 0.229192830 0.623914544
O O 0.491453262 0.541578695 0.969327582

#END
