# Supplementary material for: Fast and Accurate Electric Field Gradient Calculations in Molecular Solids With Density Functional Theory
Source: Front Chem. 2021 Oct 7;9:751711. doi: 10.3389/fchem.2021.751711 (PMC8529703; doi:10.3389/fchem.2021.751711)
Supplement: Supplementary file 6 [file DataSheet2.zip › structure_cifs/ACANIL03.cif]

#######################################################################
#
#                 Cambridge Crystallographic Data Centre
#                                CCDC 
#
#######################################################################
#
# If this CIF has been generated from an entry in the Cambridge 
# Structural Database, then it will include bibliographic, chemical, 
# crystal, experimental, refinement or atomic coordinate data resulting 
# from the CCDC's data processing and validation procedures.
#
#######################################################################

data_ACANIL03_opt_80Ry_D3
_symmetry_cell_setting           orthorhombic
_symmetry_space_group_name_H-M   'P b c a'
_symmetry_Int_Tables_number      61
_space_group_name_Hall           '-P 2ac 2ab'
loop_
_symmetry_equiv_pos_site_id
_symmetry_equiv_pos_as_xyz
1 x,y,z
2 1/2-x,-y,1/2+z
3 1/2+x,1/2-y,-z
4 -x,1/2+y,1/2-z
5 -x,-y,-z
6 1/2+x,y,1/2-z
7 1/2-x,1/2+y,z
8 x,1/2-y,1/2+z
_cell_length_a                   19.615(3)
_cell_length_b                   9.474(1)
_cell_length_c                   7.980(1)
_cell_angle_alpha                90
_cell_angle_beta                 90
_cell_angle_gamma                90
_cell_volume                     1482.94
loop_
_atom_site_label
_atom_site_type_symbol
_atom_site_fract_x
_atom_site_fract_y
_atom_site_fract_z
C C 0.407677457 0.076167038 0.129312897
C C 0.355036458 -0.018307343 0.169161611
C C 0.289320433 0.004461074 0.110081205
C C 0.275125724 0.121226078 0.009738406
C C 0.327685663 0.212965691 -0.033614315
C C 0.393740155 0.191392140 0.024843956
C C 0.526005001 0.137265187 0.215668591
C C 0.587376908 0.076550333 0.303092958
N N 0.472430615 0.047558517 0.197130146
O O 0.525299483 0.262474620 0.167154438
H H 0.477889762 -0.052276150 0.246031992
H H 0.366697248 -0.109185399 0.247771822
H H 0.248921003 -0.069066519 0.143744723
H H 0.223505338 0.139856849 -0.035189017
H H 0.317580639 0.302800030 -0.115116715
H H 0.434540780 0.262712138 -0.009959465
H H 0.593878939 0.133611359 0.421858768
H H 0.632756902 0.094892422 0.225777459
H H 0.583011672 -0.036561631 0.328611575

#END
