# Supplementary material for: Fast and Accurate Electric Field Gradient Calculations in Molecular Solids With Density Functional Theory
Source: Front Chem. 2021 Oct 7;9:751711. doi: 10.3389/fchem.2021.751711 (PMC8529703; doi:10.3389/fchem.2021.751711)
Supplement: Supplementary file 6 [file DataSheet2.zip › structure_cifs/BZANIL02.cif]

#######################################################################
#
#                 Cambridge Crystallographic Data Centre
#                                CCDC 
#
#######################################################################
#
# If this CIF has been generated from an entry in the Cambridge 
# Structural Database, then it will include bibliographic, chemical, 
# crystal, experimental, refinement or atomic coordinate data resulting 
# from the CCDC's data processing and validation procedures.
#
#######################################################################

data_BZANIL02_opt_80Ry_D3
_symmetry_cell_setting           triclinic
_symmetry_space_group_name_H-M   'P -1'
_symmetry_Int_Tables_number      2
_space_group_name_Hall           '-P 1'
loop_
_symmetry_equiv_pos_site_id
_symmetry_equiv_pos_as_xyz
1 x,y,z
2 -x,-y,-z
_cell_length_a                   5.352(6)
_cell_length_b                   7.971(8)
_cell_length_c                   12.471(13)
_cell_angle_alpha                73.23(2)
_cell_angle_beta                 79.202(19)
_cell_angle_gamma                89.85(2)
_cell_volume                     499.628
loop_
_atom_site_label
_atom_site_type_symbol
_atom_site_fract_x
_atom_site_fract_y
_atom_site_fract_z
N N 0.309969527 0.254306631 0.463719786
O O -0.127927762 0.244904046 0.502181508
C C 0.078446428 0.247034990 0.534024098
C C 0.087486669 0.239223651 0.654408188
C C -0.116671143 0.151706273 0.739970539
H H -0.269868945 0.088560597 0.716932142
C C -0.122038290 0.144183558 0.853094342
H H -0.280144480 0.073235569 0.919063240
C C 0.073682500 0.227104744 0.881836466
H H 0.067997551 0.222875870 0.970356141
C C 0.276681906 0.315483448 0.797000481
H H 0.428929927 0.382441032 0.818249265
C C 0.285340221 0.320075097 0.683876190
H H 0.445377819 0.389992251 0.618670961
C C 0.353823382 0.260823028 0.347531842
C C 0.570899823 0.183749071 0.305285715
H H 0.695818935 0.120784040 0.362798246
C C 0.629237221 0.191049054 0.190615644
H H 0.797643936 0.128455622 0.160193466
C C 0.473423256 0.276413704 0.116230457
H H 0.520906413 0.284355285 0.026030535
C C 0.257445052 0.353037239 0.158471357
H H 0.134276627 0.421208629 0.101467764
C C 0.195749805 0.345569607 0.273335754
H H 0.027765528 0.406741976 0.304724562
H H 0.468527011 0.236879291 0.499757023

#END
