# Supplementary material for: Fast and Accurate Electric Field Gradient Calculations in Molecular Solids With Density Functional Theory
Source: Front Chem. 2021 Oct 7;9:751711. doi: 10.3389/fchem.2021.751711 (PMC8529703; doi:10.3389/fchem.2021.751711)
Supplement: Supplementary file 6 [file DataSheet2.zip › structure_cifs/SALIAC12.cif]

#######################################################################
#
#                 Cambridge Crystallographic Data Centre
#                                CCDC 
#
#######################################################################
#
# If this CIF has been generated from an entry in the Cambridge 
# Structural Database, then it will include bibliographic, chemical, 
# crystal, experimental, refinement or atomic coordinate data resulting 
# from the CCDC's data processing and validation procedures.
#
#######################################################################

data_SALIAC12_opt_80Ry_D3
_symmetry_cell_setting           monoclinic
_symmetry_space_group_name_H-M   'P 21/a'
_symmetry_Int_Tables_number      14
_space_group_name_Hall           '-P 2yab'
loop_
_symmetry_equiv_pos_site_id
_symmetry_equiv_pos_as_xyz
1 x,y,z
2 1/2-x,1/2+y,-z
3 -x,-y,-z
4 1/2+x,1/2-y,z
_cell_length_a                   11.52
_cell_length_b                   11.21
_cell_length_c                   4.92
_cell_angle_alpha                90
_cell_angle_beta                 90.83
_cell_angle_gamma                90
_cell_volume                     635.298
loop_
_atom_site_label
_atom_site_type_symbol
_atom_site_fract_x
_atom_site_fract_y
_atom_site_fract_z
C C 0.0831506629 0.1917801443 0.5085416107
C C 0.1857735121 0.1683885291 0.3612202427
C C 0.2219365272 0.2495878823 0.1635554981
C C 0.1580948089 0.3523048063 0.1125095824
C C 0.0568346324 0.3763344829 0.2573059116
C C 0.0201515442 0.2966487157 0.4523850567
C C 0.0453026140 0.1085473607 0.7164081304
H H -0.0681105523 0.0742376775 0.9942733669
H H 0.2125391889 0.0233035734 0.5512482395
H H 0.3006798699 0.2300861599 0.0524342479
H H 0.1872692660 0.4145136339 -0.0427099749
H H 0.0068700203 0.4570373553 0.2183028230
H H -0.0585718805 0.3142357684 0.5648122862
O O -0.0505608660 0.1354587871 0.8451905181
O O 0.1018632206 0.0142820804 0.7697601858
O O 0.2510107844 0.0698266410 0.4036758564

#END
