# Supplementary material for: Fast and Accurate Electric Field Gradient Calculations in Molecular Solids With Density Functional Theory
Source: Front Chem. 2021 Oct 7;9:751711. doi: 10.3389/fchem.2021.751711 (PMC8529703; doi:10.3389/fchem.2021.751711)
Supplement: Supplementary file 6 [file DataSheet2.zip › structure_cifs/LTHREO01.cif]

#######################################################################
#
#                 Cambridge Crystallographic Data Centre
#                                CCDC 
#
#######################################################################
#
# If this CIF has been generated from an entry in the Cambridge 
# Structural Database, then it will include bibliographic, chemical, 
# crystal, experimental, refinement or atomic coordinate data resulting 
# from the CCDC's data processing and validation procedures.
#
#######################################################################

data_LTHREO01_opt_80Ry_D3
_symmetry_cell_setting           orthorhombic
_symmetry_space_group_name_H-M   'P 21 21 21'
_symmetry_Int_Tables_number      19
_space_group_name_Hall           'P 2ac 2ab'
loop_
_symmetry_equiv_pos_site_id
_symmetry_equiv_pos_as_xyz
1 x,y,z
2 1/2+x,1/2-y,-z
3 -x,1/2+y,1/2-z
4 1/2-x,-y,1/2+z
_cell_length_a                   13.630(5)
_cell_length_b                   7.753(1)
_cell_length_c                   5.162(2)
_cell_angle_alpha                90
_cell_angle_beta                 90
_cell_angle_gamma                90
_cell_volume                     545.486
loop_
_atom_site_label
_atom_site_type_symbol
_atom_site_fract_x
_atom_site_fract_y
_atom_site_fract_z
C C 0.492981919 0.182861778 0.290692626
C C 0.395884474 0.105913268 0.389367198
C C 0.313734279 0.239461592 0.424006264
C C 0.289594273 0.337808893 0.178060642
H H 0.453170869 0.085879294 0.768672263
H H 0.346001962 -0.018593750 0.726941889
H H 0.448055650 -0.104882147 0.596679170
H H 0.369285394 0.010757916 0.249576092
H H 0.335617729 0.330667145 0.578155298
H H 0.171735632 0.217379311 0.541201280
H H 0.224065622 0.416591003 0.212417166
H H 0.349566403 0.423038509 0.118943389
H H 0.273389333 0.248210311 0.019202406
N N 0.412153533 0.012177342 0.637737787
O O 0.558505808 0.209762822 0.458814035
O O 0.498150332 0.214035453 0.049726450
O O 0.230724219 0.141575567 0.509918120

#END
