# Supplementary material for: Fast and Accurate Electric Field Gradient Calculations in Molecular Solids With Density Functional Theory
Source: Front Chem. 2021 Oct 7;9:751711. doi: 10.3389/fchem.2021.751711 (PMC8529703; doi:10.3389/fchem.2021.751711)
Supplement: Supplementary file 6 [file DataSheet2.zip › structure_cifs/LASPRT.cif]

#######################################################################
#
#                 Cambridge Crystallographic Data Centre
#                                CCDC 
#
#######################################################################
#
# If this CIF has been generated from an entry in the Cambridge 
# Structural Database, then it will include bibliographic, chemical, 
# crystal, experimental, refinement or atomic coordinate data resulting 
# from the CCDC's data processing and validation procedures.
#
#######################################################################

data_LASPRT_opt_80Ry_D3
_symmetry_cell_setting           monoclinic
_symmetry_space_group_name_H-M   'P 21'
_symmetry_Int_Tables_number      4
_space_group_name_Hall           'P 2yb'
loop_
_symmetry_equiv_pos_site_id
_symmetry_equiv_pos_as_xyz
1 x,y,z
2 -x,1/2+y,-z
_cell_length_a                   7.617(1)
_cell_length_b                   6.982(1)
_cell_length_c                   5.142(1)
_cell_angle_alpha                90
_cell_angle_beta                 99.84(2)
_cell_angle_gamma                90
_cell_volume                     269.438
loop_
_atom_site_label
_atom_site_type_symbol
_atom_site_fract_x
_atom_site_fract_y
_atom_site_fract_z
C C 0.523312153 0.046738012 0.446398505
C C 0.704224526 0.088489699 0.363227384
C C 0.782589810 -0.101647872 0.289115048
C C 0.965702632 -0.090677774 0.214272285
H H 1.211596388 0.007731800 0.330132390
H H 0.795390923 -0.194851782 0.463406243
H H 0.694291814 -0.171893380 0.126945635
H H 0.612480432 0.161888932 -0.031307020
H H 0.611987902 0.348084422 0.186322602
H H 0.804488662 0.274178694 0.094965712
H H 0.792710454 0.153326717 0.529748357
N N 0.681850749 0.226676021 0.139367521
O O 0.389715789 0.034139369 0.262154211
O O 0.522702757 0.020194516 0.689464850
O O 0.996867088 -0.165071582 0.008746751
O O 1.085613686 -0.003862522 0.390097748

#END
