# Supplementary material for: Fast and Accurate Electric Field Gradient Calculations in Molecular Solids With Density Functional Theory
Source: Front Chem. 2021 Oct 7;9:751711. doi: 10.3389/fchem.2021.751711 (PMC8529703; doi:10.3389/fchem.2021.751711)
Supplement: Supplementary file 6 [file DataSheet2.zip › structure_cifs/KAYSUY.cif]

#######################################################################
#
#                 Cambridge Crystallographic Data Centre
#                                CCDC 
#
#######################################################################
#
# If this CIF has been generated from an entry in the Cambridge 
# Structural Database, then it will include bibliographic, chemical, 
# crystal, experimental, refinement or atomic coordinate data resulting 
# from the CCDC's data processing and validation procedures.
#
#######################################################################

data_KAYSUY_opt_80Ry_D3
_symmetry_cell_setting           monoclinic
_symmetry_space_group_name_H-M   'P 21'
_symmetry_Int_Tables_number      4
_space_group_name_Hall           'P 2yb'
loop_
_symmetry_equiv_pos_site_id
_symmetry_equiv_pos_as_xyz
1 x,y,z
2 -x,1/2+y,-z
_cell_length_a                   6.2076(3)
_cell_length_b                   5.0968(4)
_cell_length_c                   10.6723(7)
_cell_angle_alpha                90
_cell_angle_beta                 95.222(5)
_cell_angle_gamma                90
_cell_volume                     336.258
loop_
_atom_site_label
_atom_site_type_symbol
_atom_site_fract_x
_atom_site_fract_y
_atom_site_fract_z
O O 0.831461330 1.001893484 0.527200755
O O 1.130519705 0.969570944 0.651992311
O O 0.663802507 -0.028207717 0.981323502
N N 0.942945338 0.900603719 0.616698405
C C 0.847089678 0.688296105 0.685810131
C C 0.637900835 0.604764084 0.647240688
C C 0.548261523 0.406550683 0.715045284
C C 0.666657334 0.295834326 0.819912292
C C 0.877147974 0.382867339 0.856262670
C C 0.968502207 0.579482875 0.789183489
C C 0.568051595 0.086915338 0.891886249
H H 0.548048032 0.692946208 0.565923555
H H 0.385835174 0.335865545 0.685766968
H H 0.968986580 0.296809678 0.937683762
H H 1.131297326 0.648679762 0.816513700
H H 0.399400236 0.033876363 0.857794373

#END
