# Supplementary material for: Fast and Accurate Electric Field Gradient Calculations in Molecular Solids With Density Functional Theory
Source: Front Chem. 2021 Oct 7;9:751711. doi: 10.3389/fchem.2021.751711 (PMC8529703; doi:10.3389/fchem.2021.751711)
Supplement: Supplementary file 6 [file DataSheet2.zip › structure_cifs/MOHCIW.cif]

#######################################################################
#
#                 Cambridge Crystallographic Data Centre
#                                CCDC 
#
#######################################################################
#
# If this CIF has been generated from an entry in the Cambridge 
# Structural Database, then it will include bibliographic, chemical, 
# crystal, experimental, refinement or atomic coordinate data resulting 
# from the CCDC's data processing and validation procedures.
#
#######################################################################

data_MOHCIW_opt_80Ry_D3
_symmetry_cell_setting           monoclinic
_symmetry_space_group_name_H-M   'P 21'
_symmetry_Int_Tables_number      4
_space_group_name_Hall           'P 2yb'
loop_
_symmetry_equiv_pos_site_id
_symmetry_equiv_pos_as_xyz
1 x,y,z
2 -x,1/2+y,-z
_cell_length_a                   5.8438(6)
_cell_length_b                   11.9374(11)
_cell_length_c                   15.0421(18)
_cell_angle_alpha                90
_cell_angle_beta                 96.196(4)
_cell_angle_gamma                90
_cell_volume                     1043.2
loop_
_atom_site_label
_atom_site_type_symbol
_atom_site_fract_x
_atom_site_fract_y
_atom_site_fract_z
O O 0.834021203 0.255088736 0.497406765
O O 1.191454825 0.323413991 0.540627876
H H 1.230903461 0.243724902 0.560557047
O O 0.804277441 0.462847372 0.648862712
O O 0.694340334 0.628907081 0.391137669
O O 0.353043020 0.532573178 0.380804356
N N 0.660891019 0.460497432 0.460840380
H H 0.554190464 0.397097502 0.475135417
C C 0.897812261 0.455848901 0.499815851
H H 1.008886306 0.495229459 0.454320548
C C 0.967982935 0.333353153 0.511887675
C C 0.936226913 0.518654539 0.588850251
H H 1.121374838 0.517850242 0.612348150
H H 0.882736713 0.606280232 0.577053835
C C 0.577882588 0.546888208 0.410414315
C C 0.246047009 0.612745807 0.316913126
H H 0.373119248 0.675737131 0.302600250
H H 0.108160849 0.653031587 0.348986458
C C 0.149176777 0.550600728 0.232346640
H H 0.026133417 0.487175249 0.251185350
C C 0.031118952 0.631905738 0.165166045
C C -0.154762441 0.702172976 0.173129592
H H -0.238963663 0.703781532 0.234345432
C C -0.235898544 0.768657426 0.100029100
H H -0.385119296 0.822128654 0.103993634
C C -0.130927321 0.766081022 0.020939391
H H -0.198439304 0.818564093 -0.035086047
C C 0.058113016 0.697000507 0.013453539
H H 0.142158294 0.695552597 -0.047715284
C C 0.138071405 0.629509876 0.085702980
C C 0.324352560 0.547787190 0.095573677
C C 0.480237720 0.516029351 0.036420422
H H 0.476627112 0.555649124 -0.028984811
C C 0.642172107 0.433661327 0.062603680
H H 0.765620017 0.408144916 0.017263015
C C 0.646067537 0.382953064 0.146477455
H H 0.772392582 0.317746317 0.165782142
C C 0.490677630 0.414877359 0.206234747
H H 0.495483014 0.374105059 0.271188966
C C 0.330955101 0.498336906 0.180905158
C C 0.751362813 0.524448070 0.727311745
C C 0.623931797 0.438714834 0.778493284
H H 0.470320672 0.408640263 0.736990430
H H 0.570430803 0.476275018 0.839469848
H H 0.735744526 0.366890958 0.797444032
C C 0.595966440 0.624734165 0.700247147
H H 0.686540400 0.690521837 0.666933951
H H 0.535023281 0.662485492 0.759936918
H H 0.446098758 0.598569732 0.654800066
C C 0.971541203 0.562273400 0.783273153
H H 1.083603389 0.490319575 0.801596774
H H 0.928160689 0.602052860 0.845034537
H H 1.067282746 0.623446181 0.747217511

#END
