# Supplementary material for: Fast and Accurate Electric Field Gradient Calculations in Molecular Solids With Density Functional Theory
Source: Front Chem. 2021 Oct 7;9:751711. doi: 10.3389/fchem.2021.751711 (PMC8529703; doi:10.3389/fchem.2021.751711)
Supplement: Supplementary file 6 [file DataSheet2.zip › structure_cifs/YEYCAI01.cif]

#######################################################################
#
#                 Cambridge Crystallographic Data Centre
#                                CCDC 
#
#######################################################################
#
# If this CIF has been generated from an entry in the Cambridge 
# Structural Database, then it will include bibliographic, chemical, 
# crystal, experimental, refinement or atomic coordinate data resulting 
# from the CCDC's data processing and validation procedures.
#
#######################################################################

data_YEYCAI01_opt_80Ry_D3
_symmetry_cell_setting           monoclinic
_symmetry_space_group_name_H-M   'P 21/c'
_symmetry_Int_Tables_number      14
_space_group_name_Hall           '-P 2ybc'
loop_
_symmetry_equiv_pos_site_id
_symmetry_equiv_pos_as_xyz
1 x,y,z
2 -x,1/2+y,1/2-z
3 -x,-y,-z
4 x,1/2-y,1/2+z
_cell_length_a                   5.2815
_cell_length_b                   14.9489
_cell_length_c                   8.7463
_cell_angle_alpha                90
_cell_angle_beta                 91.6920
_cell_angle_gamma                90
_cell_volume                     690.242
loop_
_atom_site_label
_atom_site_type_symbol
_atom_site_fract_x
_atom_site_fract_y
_atom_site_fract_z
N N 0.2319279606 0.6727735499 0.7793017720
H H 0.2877078152 0.7322821396 0.8332672009
H H 0.0385276162 0.6732001853 0.7522888743
H H 0.3236058882 0.6679439356 0.6763256074
S S 0.2950593678 0.3161425996 0.5054775095
O O 0.5745438917 0.3124177324 0.5363950623
O O 0.1749165233 0.2276675085 0.5077144539
O O 0.2408871362 0.3666209013 0.3627351479
C C 0.1646774900 0.3779231762 0.6598291993
H H -0.0388946451 0.3830542326 0.6308718212
H H 0.1882872693 0.3345115388 0.7608850736
C C 0.2849473675 0.4692311834 0.6888354684
H H 0.2490354993 0.5133452117 0.5899150720
H H 0.4918935722 0.4624544971 0.7018842966
C C 0.1784111255 0.5094590582 0.8344117564
H H -0.0278752812 0.5181482538 0.8192433310
H H 0.2072387120 0.4613285035 0.9285257773
C C 0.2963798053 0.5975869426 0.8856365099
H H 0.2261750673 0.6173920255 0.9974358069
H H 0.5036737767 0.5942159561 0.8944280209

#END
