# Supplementary material for: Fast and Accurate Electric Field Gradient Calculations in Molecular Solids With Density Functional Theory
Source: Front Chem. 2021 Oct 7;9:751711. doi: 10.3389/fchem.2021.751711 (PMC8529703; doi:10.3389/fchem.2021.751711)
Supplement: Supplementary file 6 [file DataSheet2.zip › structure_cifs/TPEPHO02.cif]

#######################################################################
#
#                 Cambridge Crystallographic Data Centre
#                                CCDC 
#
#######################################################################
#
# If this CIF has been generated from an entry in the Cambridge 
# Structural Database, then it will include bibliographic, chemical, 
# crystal, experimental, refinement or atomic coordinate data resulting 
# from the CCDC's data processing and validation procedures.
#
#######################################################################

data_TPEPHO02_opt_80Ry_D3
_symmetry_cell_setting           monoclinic
_symmetry_space_group_name_H-M   'P 21/a'
_symmetry_Int_Tables_number      14
_space_group_name_Hall           '-P 2yab'
loop_
_symmetry_equiv_pos_site_id
_symmetry_equiv_pos_as_xyz
1 x,y,z
2 1/2-x,1/2+y,-z
3 -x,-y,-z
4 1/2+x,1/2-y,z
_cell_length_a                   16.240(8)
_cell_length_b                   8.644(5)
_cell_length_c                   11.032(6)
_cell_angle_alpha                90
_cell_angle_beta                 107.89(8)
_cell_angle_gamma                90
_cell_volume                     1473.78
loop_
_atom_site_label
_atom_site_type_symbol
_atom_site_fract_x
_atom_site_fract_y
_atom_site_fract_z
C C 0.3453102073 0.8364015529 0.3087995941
C C 0.4783942519 0.2552095516 0.2865633122
C C 0.4945941929 0.3344540066 0.1859590713
C C 0.4748782683 0.4907131117 0.1672866532
C C 0.3706122856 0.8039819774 0.0595607378
C C 0.3077693648 0.7014249413 -0.0132228726
C C 0.2710763381 0.7256608511 -0.1435156864
C C 0.2983288112 0.8495502568 -0.2026237705
C C 0.3612156297 0.9513992789 -0.1311452774
C C 0.3963229902 0.9299178630 0.0000063374
C C 0.3743139758 0.9332663414 0.4149502185
C C 0.3166571254 0.9905182410 0.4749948584
C C 0.2294940530 0.9502905550 0.4289268991
C C 0.2001280324 0.8506752714 0.3249190368
C C 0.2578116004 0.7943867654 0.2647038164
C C 0.4382856606 0.5698843227 0.2490990277
C C 0.4225169677 0.4903301616 0.3499777845
C C 0.4424267024 0.3335742721 0.3685765909
H H 0.4935051255 0.1321316459 0.2994661177
H H 0.5233239929 0.2739251351 0.1223822826
H H 0.4880446981 0.5523575046 0.0890427197
H H 0.2883953310 0.6004767553 0.0307086526
H H 0.2222353573 0.6459867365 -0.1997531400
H H 0.2715369337 0.8648987296 -0.3052627234
H H 0.3856106177 1.0440122433 -0.1778944979
H H 0.4457560524 1.0081917232 0.0567876281
H H 0.4423036804 0.9651946774 0.4489333354
H H 0.3406949200 1.0664623060 0.5571532414
H H 0.1838743690 0.9973406573 0.4738560023
H H 0.1322009509 0.8169174857 0.2908851312
H H 0.2341363568 0.7188590913 0.1823556178
H H 0.3950915976 0.5523151854 0.4144148611
H H 0.4297575961 0.2727135158 0.4475383021
O O 0.5065235359 0.8653223786 0.2778608081
P P 0.4231347667 0.7769854900 0.2293908549

#END
