# Supplementary material for: Fast and Accurate Electric Field Gradient Calculations in Molecular Solids With Density Functional Theory
Source: Front Chem. 2021 Oct 7;9:751711. doi: 10.3389/fchem.2021.751711 (PMC8529703; doi:10.3389/fchem.2021.751711)
Supplement: Supplementary file 6 [file DataSheet2.zip › structure_cifs/TAURIN01.cif]

#######################################################################
#
#                 Cambridge Crystallographic Data Centre
#                                CCDC 
#
#######################################################################
#
# If this CIF has been generated from an entry in the Cambridge 
# Structural Database, then it will include bibliographic, chemical, 
# crystal, experimental, refinement or atomic coordinate data resulting 
# from the CCDC's data processing and validation procedures.
#
#######################################################################

data_TAURIN01_80Ry_D3
_symmetry_cell_setting           monoclinic
_symmetry_space_group_name_H-M   'P 21/c'
_symmetry_Int_Tables_number      14
_space_group_name_Hall           '-P 2ybc'
loop_
_symmetry_equiv_pos_site_id
_symmetry_equiv_pos_as_xyz
1 x,y,z
2 -x,1/2+y,1/2-z
3 -x,-y,-z
4 x,1/2-y,1/2+z
_cell_length_a                   5.279
_cell_length_b                   11.645
_cell_length_c                   7.931
_cell_angle_alpha                90
_cell_angle_beta                 94.10
_cell_angle_gamma                90
_cell_volume                     486.302
loop_
_atom_site_label
_atom_site_type_symbol
_atom_site_fract_x
_atom_site_fract_y
_atom_site_fract_z
C C 0.1577529557 0.0641891684 0.2997236335
C C 0.2857880342 -0.0522728174 0.3200782176
H H 0.1763134167 0.1121490849 0.4192964821
H H -0.0449692318 0.0571745910 0.2589370020
H H 0.2150746374 -0.0978015307 0.4280908210
H H 0.4924200682 -0.0440886835 0.3412995590
H H 0.3019772268 -0.2103644477 0.2017026064
H H 0.0423288346 -0.1306805385 0.1325603519
H H 0.3313295597 -0.0980712507 0.0698221341
N N 0.2354505706 -0.1277472064 0.1700429133
O O 0.5690809485 0.1652846827 0.2066826605
O O 0.1586274069 0.2636362544 0.1434690692
O O 0.2678184087 0.0915425085 -0.0153568383
S S 0.2971231031 0.1546878935 0.1472197181

#END
