# Supplementary material for: Fast and Accurate Electric Field Gradient Calculations in Molecular Solids With Density Functional Theory
Source: Front Chem. 2021 Oct 7;9:751711. doi: 10.3389/fchem.2021.751711 (PMC8529703; doi:10.3389/fchem.2021.751711)
Supplement: Supplementary file 6 [file DataSheet2.zip › structure_cifs/ALAHCL.cif]

#######################################################################
#
#                 Cambridge Crystallographic Data Centre
#                                CCDC 
#
#######################################################################
#
# If this CIF has been generated from an entry in the Cambridge 
# Structural Database, then it will include bibliographic, chemical, 
# crystal, experimental, refinement or atomic coordinate data resulting 
# from the CCDC's data processing and validation procedures.
#
#######################################################################

data_ALAHCL_opt_80Ry_D3
_symmetry_cell_setting           orthorhombic
_symmetry_space_group_name_H-M   'P 21 21 21'
_symmetry_Int_Tables_number      19
_space_group_name_Hall           'P 2ac 2ab'
loop_
_symmetry_equiv_pos_site_id
_symmetry_equiv_pos_as_xyz
1 x,y,z
2 1/2+x,1/2-y,-z
3 -x,1/2+y,1/2-z
4 1/2-x,-y,1/2+z
_cell_length_a                   7.148(3)
_cell_length_b                   17.590(8)
_cell_length_c                   5.202(2)
_cell_angle_alpha                90
_cell_angle_beta                 90
_cell_angle_gamma                90
_cell_volume                     654.065
loop_
_atom_site_label
_atom_site_type_symbol
_atom_site_fract_x
_atom_site_fract_y
_atom_site_fract_z
Cl Cl 0.753639873 0.399636019 0.835314821
O O 0.735322084 0.054760695 1.014856606
O O 0.566954738 0.148363705 0.824809738
N N 1.014697584 0.063120216 0.666715905
C C 0.715523298 0.104200108 0.849590497
C C 0.863262257 0.120897952 0.647141007
C C 0.944435122 0.200725644 0.670425760
H H 0.465836125 0.133191009 0.954731500
H H 0.796824771 0.112957642 0.458451924
H H 1.044722465 0.210586725 0.514560079
H H 1.016257156 0.207677937 0.855355019
H H 0.833965220 0.243569718 0.657390367
H H 1.107820626 0.070337182 0.513261108
H H 0.960024501 0.008564067 0.655267882
H H 1.090188840 0.068932006 0.838983770

#END
