# Supplementary material for: Fast and Accurate Electric Field Gradient Calculations in Molecular Solids With Density Functional Theory
Source: Front Chem. 2021 Oct 7;9:751711. doi: 10.3389/fchem.2021.751711 (PMC8529703; doi:10.3389/fchem.2021.751711)
Supplement: Supplementary file 6 [file DataSheet2.zip › structure_cifs/LTYROS11.cif]

#######################################################################
#
#                 Cambridge Crystallographic Data Centre
#                                CCDC 
#
#######################################################################
#
# If this CIF has been generated from an entry in the Cambridge 
# Structural Database, then it will include bibliographic, chemical, 
# crystal, experimental, refinement or atomic coordinate data resulting 
# from the CCDC's data processing and validation procedures.
#
#######################################################################

data_LTYROS11_opt_80Ry_D3
_symmetry_cell_setting           orthorhombic
_symmetry_space_group_name_H-M   'P 21 21 21'
_symmetry_Int_Tables_number      19
_space_group_name_Hall           'P 2ac 2ab'
loop_
_symmetry_equiv_pos_site_id
_symmetry_equiv_pos_as_xyz
1 x,y,z
2 1/2+x,1/2-y,-z
3 -x,1/2+y,1/2-z
4 1/2-x,-y,1/2+z
_cell_length_a                   6.913000
_cell_length_b                   21.118000
_cell_length_c                   5.832000
_cell_angle_alpha                90
_cell_angle_beta                 90
_cell_angle_gamma                90
_cell_volume                     851.406
loop_
_atom_site_label
_atom_site_type_symbol
_atom_site_fract_x
_atom_site_fract_y
_atom_site_fract_z
C C 0.321014165 0.305109128 0.610152773
C C 0.459097336 0.444596965 0.187124441
C C 0.432549950 0.509078858 0.223781528
C C 0.398237226 0.293374574 0.368224399
C C 0.597444201 0.433828587 0.561910220
C C 0.573076992 0.498188983 0.600879151
C C 0.491512054 0.536275092 0.430740228
C C 0.573500958 0.336253497 0.314753863
C C 0.541695773 0.405816511 0.354776927
H H 0.182244280 0.347514434 0.202032058
H H 0.420881111 0.622853218 0.334833360
H H 0.693308009 0.319887768 0.422727862
H H 0.418818726 0.424870876 0.021225507
H H 0.369534466 0.538550260 0.090060520
H H 0.299658288 0.295655058 0.029810227
H H 0.617330594 0.327548368 0.136525834
H H 0.665850807 0.404921332 0.693973711
H H 0.621170865 0.519576402 0.760715652
H H 0.126949864 0.270629535 0.222442652
H H 0.444569402 0.243776636 0.354713057
N N 0.241407768 0.302492142 0.196333579
O O 0.162434074 0.334342882 0.627602738
O O 0.423504943 0.284540117 0.775916727
O O 0.474837031 0.599714186 0.472328639
O O 0.477617483 0.599838540 0.471707275

#END
