# Supplementary material for: Fast and Accurate Electric Field Gradient Calculations in Molecular Solids With Density Functional Theory
Source: Front Chem. 2021 Oct 7;9:751711. doi: 10.3389/fchem.2021.751711 (PMC8529703; doi:10.3389/fchem.2021.751711)
Supplement: Supplementary file 6 [file DataSheet2.zip › structure_cifs/URACIL.cif]

#######################################################################
#
#                 Cambridge Crystallographic Data Centre
#                                CCDC 
#
#######################################################################
#
# If this CIF has been generated from an entry in the Cambridge 
# Structural Database, then it will include bibliographic, chemical, 
# crystal, experimental, refinement or atomic coordinate data resulting 
# from the CCDC's data processing and validation procedures.
#
#######################################################################

data_URACIL_opt_80Ry_D3
_symmetry_cell_setting           monoclinic
_symmetry_space_group_name_H-M   'P 21/a'
_symmetry_Int_Tables_number      14
_space_group_name_Hall           '-P 2yab'
loop_
_symmetry_equiv_pos_site_id
_symmetry_equiv_pos_as_xyz
1 x,y,z
2 1/2-x,1/2+y,-z
3 -x,-y,-z
4 1/2+x,1/2-y,z
_cell_length_a                   11.938(1)
_cell_length_b                   12.3760(9)
_cell_length_c                   3.6552(3)
_cell_angle_alpha                90
_cell_angle_beta                 120.90(7)
_cell_angle_gamma                90
_cell_volume                     463.386
loop_
_atom_site_label
_atom_site_type_symbol
_atom_site_fract_x
_atom_site_fract_y
_atom_site_fract_z
C C 0.1491094460 0.2087528200 0.0058068509
C C 0.1788148179 0.0111959304 0.0346990696
C C 0.3037967051 0.0277120509 0.0803170497
C C 0.3447179731 0.1305375745 0.0838655083
H H 0.4379110385 0.1496864741 0.1121191814
H H 0.3021464609 0.2951644132 0.0327735055
H H 0.0194099947 0.0949046041 -0.0162077784
H H 0.3620511768 -0.0422325010 0.1028887391
N N 0.2699369315 0.2178163012 0.0447713801
N N 0.1099919946 0.1038136332 0.0077811397
O O 0.0810623344 0.2875946858 -0.0273609742
O O 0.1283841802 -0.0797912704 0.0170646398

#END
