# Supplementary material for: Fast and Accurate Electric Field Gradient Calculations in Molecular Solids With Density Functional Theory
Source: Front Chem. 2021 Oct 7;9:751711. doi: 10.3389/fchem.2021.751711 (PMC8529703; doi:10.3389/fchem.2021.751711)
Supplement: Supplementary file 6 [file DataSheet2.zip › structure_cifs/LTYRHC10.cif]

#######################################################################
#
#                 Cambridge Crystallographic Data Centre
#                                CCDC 
#
#######################################################################
#
# If this CIF has been generated from an entry in the Cambridge 
# Structural Database, then it will include bibliographic, chemical, 
# crystal, experimental, refinement or atomic coordinate data resulting 
# from the CCDC's data processing and validation procedures.
#
#######################################################################

data_LTYRHC10_opt_80Ry_D3
_symmetry_cell_setting           monoclinic
_symmetry_space_group_name_H-M   'P 21'
_symmetry_Int_Tables_number      4
_space_group_name_Hall           'P 2yb'
loop_
_symmetry_equiv_pos_site_id
_symmetry_equiv_pos_as_xyz
1 x,y,z
2 -x,1/2+y,-z
_cell_length_a                   11.083(5)
_cell_length_b                   9.041(4)
_cell_length_c                   5.099(3)
_cell_angle_alpha                90
_cell_angle_beta                 91.82(3)
_cell_angle_gamma                90
_cell_volume                     510.669
loop_
_atom_site_label
_atom_site_type_symbol
_atom_site_fract_x
_atom_site_fract_y
_atom_site_fract_z
Cl Cl 0.4130678657 0.2415581663 0.3932704636
C C 0.6716714978 0.2574082377 0.1337589817
C C 0.6565309268 0.0944157376 0.0655777096
C C 0.9764023198 0.1332187107 0.0096918992
C C 0.8997907224 -0.0523341579 0.2960221287
C C 0.7659390264 0.0380277970 -0.0839251065
C C 1.0856414849 0.1349699791 0.1521152333
C C 1.0075671830 -0.0503528848 0.4431670863
C C 1.1008556005 0.0435492617 0.3705881265
C C 0.8821391037 0.0397631541 0.0775515607
H H 0.5351437545 0.1522001913 -0.2503795383
H H 1.2696315382 0.1111919136 0.4575054841
H H 0.7443003595 -0.0750634354 -0.1497835928
H H 0.7753286469 0.1054043229 -0.2613273647
H H 0.5362030104 -0.0297214077 -0.1733348662
H H 0.7484737076 0.3845339665 0.3987766334
H H 0.9651654796 0.2059738961 -0.1594836933
H H 0.8282666242 -0.1275022853 0.3538969002
H H 0.4695839679 0.0947091967 0.0220628627
H H 1.1591328110 0.2060244458 0.0924602882
H H 1.0201205917 -0.1215182745 0.6140276238
H H 0.6452119791 0.0294422534 0.2446927128
N N 0.5427773731 0.0765269782 -0.0963312928
O O 0.6374764695 0.3561938377 -0.0160234895
O O 0.7298910946 0.2752301045 0.3614319271
O O 1.2056962584 0.0420302948 0.5225524745

#END
