# Supplementary material for: Fast and Accurate Electric Field Gradient Calculations in Molecular Solids With Density Functional Theory
Source: Front Chem. 2021 Oct 7;9:751711. doi: 10.3389/fchem.2021.751711 (PMC8529703; doi:10.3389/fchem.2021.751711)
Supplement: Supplementary file 6 [file DataSheet2.zip › structure_cifs/LALNIN12.cif]

#######################################################################
#
#                 Cambridge Crystallographic Data Centre
#                                CCDC 
#
#######################################################################
#
# If this CIF has been generated from an entry in the Cambridge 
# Structural Database, then it will include bibliographic, chemical, 
# crystal, experimental, refinement or atomic coordinate data resulting 
# from the CCDC's data processing and validation procedures.
#
#######################################################################

data_LALNIN12_opt_80Ry_D3
_symmetry_cell_setting           orthorhombic
_symmetry_space_group_name_H-M   'P 21 21 21'
_symmetry_Int_Tables_number      19
_space_group_name_Hall           'P 2ac 2ab'
loop_
_symmetry_equiv_pos_site_id
_symmetry_equiv_pos_as_xyz
1 x,y,z
2 1/2+x,1/2-y,-z
3 -x,1/2+y,1/2-z
4 1/2-x,-y,1/2+z
_cell_length_a                   6.025(7)
_cell_length_b                   12.324(14)
_cell_length_c                   5.783(6)
_cell_angle_alpha                90
_cell_angle_beta                 90
_cell_angle_gamma                90
_cell_volume                     429.4
loop_
_atom_site_label
_atom_site_type_symbol
_atom_site_fract_x
_atom_site_fract_y
_atom_site_fract_z
C C 0.563226980 0.141443523 0.604401537
C C 0.476886798 0.160732579 0.358167122
C C 0.274615656 0.090945219 0.304741772
H H 0.711121331 0.059485589 0.194083158
H H 0.434033517 0.246951065 0.341727374
H H 0.317162115 0.004479796 0.308424569
H H 0.589426184 0.152933694 0.017792713
H H 0.142536529 0.105482777 0.430876205
H H 0.784951802 0.193979202 0.212450223
H H 0.211172289 0.110689600 0.132276522
N N 0.654622448 0.139328681 0.185580175
O O 0.732943722 0.083363955 0.631785324
O O 0.453309419 0.186857407 0.766704439

#END
