# Supplementary material for: Fast and Accurate Electric Field Gradient Calculations in Molecular Solids With Density Functional Theory
Source: Front Chem. 2021 Oct 7;9:751711. doi: 10.3389/fchem.2021.751711 (PMC8529703; doi:10.3389/fchem.2021.751711)
Supplement: Supplementary file 6 [file DataSheet2.zip › structure_cifs/ACSALA17.cif]

#######################################################################
#
#                 Cambridge Crystallographic Data Centre
#                                CCDC 
#
#######################################################################
#
# If this CIF has been generated from an entry in the Cambridge 
# Structural Database, then it will include bibliographic, chemical, 
# crystal, experimental, refinement or atomic coordinate data resulting 
# from the CCDC's data processing and validation procedures.
#
#######################################################################

data_ACSALA17_opt_80Ry_D3
_symmetry_cell_setting           monoclinic
_symmetry_space_group_name_H-M   'P 21/c'
_symmetry_Int_Tables_number      14
_space_group_name_Hall           '-P 2ybc'
loop_
_symmetry_equiv_pos_site_id
_symmetry_equiv_pos_as_xyz
1 x,y,z
2 -x,1/2+y,1/2-z
3 -x,-y,-z
4 x,1/2-y,1/2+z
_cell_length_a                   12.2696(5)
_cell_length_b                   6.5575(3)
_cell_length_c                   11.4960(4)
_cell_angle_alpha                90
_cell_angle_beta                 68.163(2)
_cell_angle_gamma                90
_cell_volume                     858.575
loop_
_atom_site_label
_atom_site_type_symbol
_atom_site_fract_x
_atom_site_fract_y
_atom_site_fract_z
C C 0.152844820 0.567650815 0.992954412
C C 0.246260693 0.490925954 0.888820797
C C 0.299051357 0.306031952 0.894607818
H H 0.370366008 0.252379375 0.811186490
C C 0.261151286 0.194621173 1.005514909
H H 0.303180046 0.049743466 1.008835568
C C 0.169581641 0.268010716 1.110502296
H H 0.139318651 0.182866893 1.197932437
C C 0.116140384 0.451501323 1.103476931
H H 0.043771010 0.509427666 1.184277291
C C 0.088152879 0.759740398 0.995239073
O O 0.005914216 0.814681147 1.092524345
O O 0.121343530 0.865867377 0.890546142
H H 0.068878979 0.993853244 0.901769439
O O 0.286654312 0.590548466 0.773360570
C C 0.368046578 0.742937291 0.756167502
O O 0.408157328 0.786640380 0.835217523
C C 0.397335880 0.840603642 0.631320231
H H 0.463159028 0.959328270 0.618627685
H H 0.317390607 0.906509587 0.625466993
H H 0.429655638 0.727451748 0.556012300

#END
