# Supplementary material for: Fast and Accurate Electric Field Gradient Calculations in Molecular Solids With Density Functional Theory
Source: Front Chem. 2021 Oct 7;9:751711. doi: 10.3389/fchem.2021.751711 (PMC8529703; doi:10.3389/fchem.2021.751711)
Supplement: Supplementary file 6 [file DataSheet2.zip › structure_cifs/THYMIN01.cif]

#######################################################################
#
#                 Cambridge Crystallographic Data Centre
#                                CCDC 
#
#######################################################################
#
# If this CIF has been generated from an entry in the Cambridge 
# Structural Database, then it will include bibliographic, chemical, 
# crystal, experimental, refinement or atomic coordinate data resulting 
# from the CCDC's data processing and validation procedures.
#
#######################################################################

data_THYMIN01_opt_80Ry_D3
_symmetry_cell_setting           monoclinic
_symmetry_space_group_name_H-M   'P 21/c'
_symmetry_Int_Tables_number      14
_space_group_name_Hall           '-P 2ybc'
loop_
_symmetry_equiv_pos_site_id
_symmetry_equiv_pos_as_xyz
1 x,y,z
2 x,1/2-y,1/2+z
3 -x,-y,-z
4 -x,1/2+y,1/2-z
_cell_length_a                   12.889(7)
_cell_length_b                   6.852(2)
_cell_length_c                   6.784(3)
_cell_angle_alpha                90.00
_cell_angle_beta                 104.92(5)
_cell_angle_gamma                90.00
_cell_volume                     578.933
loop_
_atom_site_label
_atom_site_type_symbol
_atom_site_fract_x
_atom_site_fract_y
_atom_site_fract_z
O O 0.485597169 0.988452735 0.239894316
O O 0.784384653 0.648509057 0.575713559
N N 0.637046470 1.158948774 0.397501223
N N 0.637002441 0.823019381 0.409755517
C C 0.581955432 0.990020039 0.343699958
C C 0.743733600 0.810945409 0.526092641
C C 0.797415125 0.997100852 0.580678543
C C 0.741401811 1.162613714 0.513516771
C C 0.910617312 0.997294927 0.707783234
H H 0.594734177 1.287022736 0.348942062
H H 0.595443729 0.693762590 0.364708033
H H 0.774566378 1.308844478 0.547692877
H H 0.941547873 1.146083515 0.738107917
H H 0.916277834 0.924026375 0.854165817
H H 0.963171860 0.917907414 0.631151876

#END
