# Supplementary material for: Fast and Accurate Electric Field Gradient Calculations in Molecular Solids With Density Functional Theory
Source: Front Chem. 2021 Oct 7;9:751711. doi: 10.3389/fchem.2021.751711 (PMC8529703; doi:10.3389/fchem.2021.751711)
Supplement: Supplementary file 6 [file DataSheet2.zip › structure_cifs/PHALNC01.cif]

#######################################################################
#
#                 Cambridge Crystallographic Data Centre
#                                CCDC 
#
#######################################################################
#
# If this CIF has been generated from an entry in the Cambridge 
# Structural Database, then it will include bibliographic, chemical, 
# crystal, experimental, refinement or atomic coordinate data resulting 
# from the CCDC's data processing and validation procedures.
#
#######################################################################

data_PHALNC01_opt_80Ry_D3
_symmetry_cell_setting           orthorhombic
_symmetry_space_group_name_H-M   'P 21 21 21'
_symmetry_Int_Tables_number      19
_space_group_name_Hall           'P 2ac 2ab'
loop_
_symmetry_equiv_pos_site_id
_symmetry_equiv_pos_as_xyz
1 x,y,z
2 1/2+x,1/2-y,-z
3 -x,1/2+y,1/2-z
4 1/2-x,-y,1/2+z
_cell_length_a                   27.763(17)
_cell_length_b                   7.059(4)
_cell_length_c                   5.380(5)
_cell_angle_alpha                90
_cell_angle_beta                 90
_cell_angle_gamma                90
_cell_volume                     1054.37
loop_
_atom_site_label
_atom_site_type_symbol
_atom_site_fract_x
_atom_site_fract_y
_atom_site_fract_z
Cl Cl 0.0568224142 0.1531410978 0.9798273219
C C 0.0656270179 0.7075653889 0.3194249569
C C 0.0689487322 0.5798170519 0.5463148548
C C 0.1204751778 0.5430083313 0.6388293096
C C 0.1529193097 0.4434047751 0.4562615869
C C 0.1763867799 0.5441465888 0.2674808646
C C 0.1600980384 0.2475682740 0.4718527847
C C 0.2062561266 0.4520878503 0.0983257084
C C 0.1898976339 0.1550908715 0.3022004011
C C 0.2130365105 0.2567186410 0.1150867121
H H 0.0520551048 0.3371731327 0.3250157639
H H 0.0467191623 0.3047127702 0.6388280890
H H 0.1353733356 0.6818235699 0.6895094782
H H 0.1177028963 0.4605362010 0.8111279037
H H 0.0056193889 0.4328961655 0.4804331143
H H 0.1712096537 0.6969039493 0.2535669656
H H 0.1420957884 0.1671360238 0.6180380212
H H 0.0805746490 0.9626143126 0.2140078873
H H 0.2245100318 0.5326960023 -0.0463728121
H H 0.1947896015 0.0022616837 0.3161792945
H H 0.2362138408 0.1844598338 -0.0181220620
H H 0.0494971707 0.6508512173 0.6979184299
N N 0.0421601597 0.4013918476 0.4927249969
O O 0.0444730701 0.6618573773 0.1284878620
O O 0.0873183322 0.8725238152 0.3582796468

#END
