# Supplementary material for: Fast and Accurate Electric Field Gradient Calculations in Molecular Solids With Density Functional Theory
Source: Front Chem. 2021 Oct 7;9:751711. doi: 10.3389/fchem.2021.751711 (PMC8529703; doi:10.3389/fchem.2021.751711)
Supplement: Supplementary file 6 [file DataSheet2.zip › structure_cifs/TICHOC.cif]

#######################################################################
#
#                 Cambridge Crystallographic Data Centre
#                                CCDC 
#
#######################################################################
#
# If this CIF has been generated from an entry in the Cambridge 
# Structural Database, then it will include bibliographic, chemical, 
# crystal, experimental, refinement or atomic coordinate data resulting 
# from the CCDC's data processing and validation procedures.
#
#######################################################################

data_TICHOC_opt_80Ry_D3
_symmetry_cell_setting           orthorhombic
_symmetry_space_group_name_H-M   'P 21 21 21'
_symmetry_Int_Tables_number      19
_space_group_name_Hall           'P 2ac 2ab'
loop_
_symmetry_equiv_pos_site_id
_symmetry_equiv_pos_as_xyz
1 x,y,z
2 1/2-x,-y,1/2+z
3 1/2+x,1/2-y,-z
4 -x,1/2+y,1/2-z
_cell_length_a                   15.962(2)
_cell_length_b                   5.218(2)
_cell_length_c                   9.613(2)
_cell_angle_alpha                90
_cell_angle_beta                 90
_cell_angle_gamma                90
_cell_volume                     800.664
loop_
_atom_site_label
_atom_site_type_symbol
_atom_site_fract_x
_atom_site_fract_y
_atom_site_fract_z
O O 0.2170899410 0.1266262488 0.0098022857
O O 0.1499862659 -0.0441879242 -0.1741471044
O O 0.1980063730 0.2157078147 0.2480271127
C C 0.0871572711 0.2971182114 -0.0352762004
C C 0.1176458530 0.4336371188 0.0783221155
C C 0.0708356825 0.6288201546 0.1381306692
C C -0.0083389970 0.6788667129 0.0822909339
C C -0.0392713183 0.5395547859 -0.0310516852
C C 0.0086507761 0.3475069277 -0.0924855623
C C 0.1508024158 0.1089836496 -0.0763625321
C C 0.2027222414 0.3319558706 0.1193386814
C C 0.2748754920 0.5188788195 0.1042880774
H H 0.2555186935 0.1630537911 0.2796112396
H H 0.0947351904 0.7412567581 0.2250282249
H H -0.0472677118 0.8277319695 0.1282338699
H H -0.1013174220 0.5817867999 -0.0720016944
H H -0.0143919473 0.2413240680 -0.1821441758
H H 0.2792407990 0.5924675556 -0.0021806690
H H 0.2647802279 0.6808487373 0.1748325277
H H 0.3338824098 0.4234937603 0.1313648010

#END
