# Supplementary material for: Fast and Accurate Electric Field Gradient Calculations in Molecular Solids With Density Functional Theory
Source: Front Chem. 2021 Oct 7;9:751711. doi: 10.3389/fchem.2021.751711 (PMC8529703; doi:10.3389/fchem.2021.751711)
Supplement: Supplementary file 6 [file DataSheet2.zip › structure_cifs/MBNZAM10.cif]

#######################################################################
#
#                 Cambridge Crystallographic Data Centre
#                                CCDC 
#
#######################################################################
#
# If this CIF has been generated from an entry in the Cambridge 
# Structural Database, then it will include bibliographic, chemical, 
# crystal, experimental, refinement or atomic coordinate data resulting 
# from the CCDC's data processing and validation procedures.
#
#######################################################################

data_MBNZAM10_opt_80Ry_D3
_symmetry_cell_setting           orthorhombic
_symmetry_space_group_name_H-M   'P b c a'
_symmetry_Int_Tables_number      61
_space_group_name_Hall           '-P 2ac 2ab'
loop_
_symmetry_equiv_pos_site_id
_symmetry_equiv_pos_as_xyz
1 x,y,z
2 1/2-x,-y,1/2+z
3 1/2+x,1/2-y,-z
4 -x,1/2+y,1/2-z
5 -x,-y,-z
6 1/2+x,y,1/2-z
7 1/2-x,1/2+y,z
8 x,1/2-y,1/2+z
_cell_length_a                   16.734(2)
_cell_length_b                   9.615(1)
_cell_length_c                   9.246(1)
_cell_angle_alpha                90
_cell_angle_beta                 90
_cell_angle_gamma                90
_cell_volume                     1487.66
loop_
_atom_site_label
_atom_site_type_symbol
_atom_site_fract_x
_atom_site_fract_y
_atom_site_fract_z
C C 0.399551700 0.897358528 0.158206727
C C 0.507060886 0.832685278 0.322653510
C C 0.580626640 0.874195137 0.404263972
C C 0.623074002 0.996901606 0.376660531
C C 0.692105561 1.027233920 0.454547739
C C 0.719436397 0.936590218 0.561139637
C C 0.676984528 0.815115107 0.590370532
C C 0.608336160 0.783944908 0.512001524
N N 0.470582339 0.929392784 0.241410771
O O 0.480729759 0.710673655 0.330914975
H H 0.373245670 0.995189036 0.121324792
H H 0.413564059 0.833025315 0.063263118
H H 0.355674350 0.842423681 0.225361242
H H 0.491286042 1.029508477 0.234911366
H H 0.602662352 1.070483801 0.294943064
H H 0.724733663 1.122905909 0.432401315
H H 0.773367161 0.960906816 0.622082956
H H 0.697182325 0.744730735 0.675179489
H H 0.574555811 0.689578637 0.533966548

#END
