# Supplementary material for: Fast and Accurate Electric Field Gradient Calculations in Molecular Solids With Density Functional Theory
Source: Front Chem. 2021 Oct 7;9:751711. doi: 10.3389/fchem.2021.751711 (PMC8529703; doi:10.3389/fchem.2021.751711)
Supplement: Supplementary file 6 [file DataSheet2.zip › structure_cifs/CUWKIO.cif]

#######################################################################
#
#                 Cambridge Crystallographic Data Centre
#                                CCDC 
#
#######################################################################
#
# If this CIF has been generated from an entry in the Cambridge 
# Structural Database, then it will include bibliographic, chemical, 
# crystal, experimental, refinement or atomic coordinate data resulting 
# from the CCDC's data processing and validation procedures.
#
#######################################################################

data_CUWKIO_opt_80Ry_D3
_symmetry_cell_setting           orthorhombic
_symmetry_space_group_name_H-M   'P 21 21 21'
_symmetry_Int_Tables_number      19
_space_group_name_Hall           'P 2ac 2ab'
loop_
_symmetry_equiv_pos_site_id
_symmetry_equiv_pos_as_xyz
1 x,y,z
2 1/2+x,1/2-y,-z
3 -x,1/2+y,1/2-z
4 1/2-x,-y,1/2+z
_cell_length_a                   25.054(4)
_cell_length_b                   9.226(6)
_cell_length_c                   7.360(6)
_cell_angle_alpha                90
_cell_angle_beta                 90
_cell_angle_gamma                90
_cell_volume                     1701.25
loop_
_atom_site_label
_atom_site_type_symbol
_atom_site_fract_x
_atom_site_fract_y
_atom_site_fract_z
O O 0.904686720 0.422584146 0.498582777
O O 0.934935953 0.611822500 0.671440614
O O 0.999642335 0.759735310 0.296398085
O O 1.052003457 0.832693268 0.527391765
N N 0.989508773 0.490117849 0.472951362
C C 0.831210718 0.167951855 0.571263276
C C 0.878198305 0.089179963 0.554549483
C C 0.880179398 -0.051828971 0.623875503
C C 0.835732323 -0.112695937 0.709517258
C C 0.788764643 -0.033349982 0.729277959
C C 0.786705085 0.107382293 0.660468837
C C 0.743164058 0.212722946 0.657272827
C C 0.691671982 0.206077935 0.728385930
C C 0.657277110 0.322460438 0.698989308
C C 0.673934594 0.443711505 0.600174606
C C 0.725870779 0.451810386 0.531423875
C C 0.760255702 0.336171592 0.560912338
C C 0.817727623 0.318269292 0.502327322
C C 0.852414082 0.439514991 0.578271103
C C 0.942736339 0.515709047 0.557234833
C C 1.035066368 0.581106900 0.508463221
C C 1.026790399 0.733876801 0.434491956
C C 1.085034439 0.515299207 0.424167393
H H 1.042775112 0.940972220 0.486530102
H H 0.991182513 0.412920899 0.372670173
H H 0.913159706 0.136557216 0.490016301
H H 0.916439188 -0.116041912 0.610238668
H H 0.838120859 -0.222985630 0.761568989
H H 0.754287797 -0.080803301 0.796874677
H H 0.678380967 0.112026918 0.805493777
H H 0.616780782 0.318325333 0.752519769
H H 0.646044015 0.532335813 0.576545082
H H 0.738765532 0.546877469 0.455012473
H H 0.820906889 0.322306779 0.352746910
H H 0.836478180 0.545998286 0.539564344
H H 0.855505676 0.434185466 0.726977949
H H 1.040802654 0.591431299 0.655781029
H H 1.080799149 0.506630170 0.276319285
H H 1.120064602 0.581611284 0.455630949
H H 1.091846575 0.407007080 0.480117225
O O 0.527879465 0.413004227 0.519575590
H H 0.539015148 0.365013565 0.406512849
H H 0.519778589 0.346473894 0.622611542

#END
