# Supplementary material for: Fast and Accurate Electric Field Gradient Calculations in Molecular Solids With Density Functional Theory
Source: Front Chem. 2021 Oct 7;9:751711. doi: 10.3389/fchem.2021.751711 (PMC8529703; doi:10.3389/fchem.2021.751711)
Supplement: Supplementary file 6 [file DataSheet2.zip › structure_cifs/VALEHC11.cif]

#######################################################################
#
#                 Cambridge Crystallographic Data Centre
#                                CCDC 
#
#######################################################################
#
# If this CIF has been generated from an entry in the Cambridge 
# Structural Database, then it will include bibliographic, chemical, 
# crystal, experimental, refinement or atomic coordinate data resulting 
# from the CCDC's data processing and validation procedures.
#
#######################################################################

data_VALEHC11_opt_80Ry_D3
_symmetry_cell_setting           monoclinic
_symmetry_space_group_name_H-M   'P 21'
_symmetry_Int_Tables_number      4
_space_group_name_Hall           'P 2yb'
loop_
_symmetry_equiv_pos_site_id
_symmetry_equiv_pos_as_xyz
1 x,y,z
2 -x,1/2+y,-z
_cell_length_a                   10.382(2)
_cell_length_b                   7.066(1)
_cell_length_c                   5.4407(9)
_cell_angle_alpha                90
_cell_angle_beta                 91.40(2)
_cell_angle_gamma                90
_cell_volume                     399.006
loop_
_atom_site_label
_atom_site_type_symbol
_atom_site_fract_x
_atom_site_fract_y
_atom_site_fract_z
Cl Cl 0.1498012055 0.7473622221 0.2788296813
C C 0.1746780346 0.1972517555 0.9407302223
C C 0.1924710814 0.3293545878 0.7231320167
C C 0.3337091135 0.3882780233 0.6801897698
C C 0.4004836869 0.4665389136 0.9122949701
C C 0.4110280805 0.2268117114 0.5683476284
H H 0.1264919557 0.5640007406 0.9315945419
H H 0.3497769846 0.5877912382 0.9910403757
H H 0.4088603890 0.3573145648 1.0555775122
H H 0.4984445501 0.5126898692 0.8710913471
H H 0.1212967098 0.5964487418 0.6202889450
H H 0.3601960522 0.1657038180 0.4078497530
H H 0.5050487003 0.2800936222 0.5112244975
H H 0.4280808817 0.1120900209 0.7005690775
H H 0.0129200628 0.4551846421 0.7570456961
H H 0.3263285985 0.5017720336 0.5413506004
H H 0.2063129130 -0.0600515347 1.0466129285
H H 0.1547233591 0.2585789710 0.5564358658
N N 0.1090938994 0.4984446117 0.7619845417
O O 0.1188970572 0.2448750044 1.1271684765
O O 0.2262935187 0.0279664427 0.9038324495

#END
